# Supplementary material for: Machine learning framework for assessment of microbial factory performance
Source: PLoS One. 2019 Jan 15;14(1):e0210558. doi: 10.1371/journal.pone.0210558 (PMC6333410; doi:10.1371/journal.pone.0210558)
Supplement: S1 File — (XLSX) [file pone.0210558.s001.xlsx]

## Sheet: ReadMe
link to current database: http://tang.eece.wustl.edu/Supp1_d.xlsx

## Sheet: Papers
ID		Paper Title	Journal	Year
J1	1	Quantitative analysis and engineering of fatty acid biosynthesis in E. coli	Metabolic Engineering	2010
J2	2	Engineering Escherichia coli for odd straight medium chain free fatty acid production	Applied Microbiology and Biotechnology	2014
J3	3	Metabolic engineeringof Escherichiacoli for efficient free fatty acid production from glycerol	Metabolic Engineering	2015
J4	4	Metabolic engineering of fatty acyl-ACP reductase-dependent pathway to improve fatty alcohol production in Escherichia coli.	Metabolic Engineering	2013
J5	5	Overproduction of free fatty acids in E. coli: Implications for biodiesel production	Metabolic Engineering	2008
J6	6	Production of anteiso-branched fatty acids in Escherichia coli; next generation biofuels with improved cold-flow properties.	Metabolic Engineering	2014
J7	7	Development of Escherichia coli MG1655 strains to produce long chain fatty acids by engineering fatty acid synthesis (FAS) metabolism	Enzyme and Microbial Technology	2011
J8	8	Enhancing fatty acid production by the expression of the regulatory transcription factor FadR	Metabolic Engineering	2012
J9	9	A process for microbial hydrocarbon synthesis- Overproduction of fatty acids in Escherichia coli and catalytic conversion to alkanes	Biotechnology and Bioengineering	2010
J10	10	Efficient free fatty acid production in Escherichia coli using plant acyl-ACP thioesterases	Metabolic Engineering	2011
L1	11	Redesigning Escherichia coli Metabolism for Anaerobic Production of Isobutanol	Applied and Environmental Microbiology	2011
L2	12	Construction of CoA-dependent 1-butanol synthetic pathway functions under aerobic conditions in Escherichia coli	Journal of Biotechnology	2015
L3	13	Engineering the isobutanol biosynthetic pathway in Escherichia coli by comparison of three aldehyde reductase/alcohol dehydrogenase genes	Applied Microbiology and Biotechnology	2010
L4	14	An evolutionary strategy for isobutanol production strain development in Escherichia coli	Metabolic Engineering	2011
L5	15	Isobutanol production from cellobiose in Escherichia coli	Applied Genetics and Molecular Biotechnology	2013
L6	16	Improving isobutanol production in metabolically engineered Escherichia coli by co-producing ethanol and modulation of pentose phosphate pathway	Applied Microbiology and Biotechnology	2016
L7	17	Increase in furfural tolerance by combinatorial overexpression of NAD salvage pathway enzymes in engineered isobutanol-producing E. coli	Bioresource Technology	2017
L8	18	Metabolic engineering of Escherichia coli for 1-butanol production	Metabolic Engineering	2008
L9	19	Engineering alternative butanol production platforms in heterologous bacteria	Metabolic Engineering	2009
L10	20	Directed Evolution of Methanococcus jannaschii Citramalate Synthase for Biosynthesis of 1-Propanol and 1-Butanol by Escherichia coli	Applied and Environmental Microbiology	2008
L11	21	Driving Forces Enable High-Titer Anaerobic 1-Butanol Synthesis in Escherichia coli	Applied and Environmental Microbiology	2011
L12	22	Metabolic engineering of Escherichia coli for 1-butanol and 1-propanol production via the keto-acid pathways	Metabolic Engineering	2008
L13	23	Homolactate Fermentation by Metabolically Engineered Escherichia coli stains	Applied and Environmental Microbiology	2007
L14	24	Genetically switched D-lactate production by Escherichia coli	Metabolic Engineering	2012
L15	25	Evaluation of Genetic Manipulation Strategies on D-lactate production by Escherichia coli	Current Microbiology	2011
J11	26	Modular optimization of multi-gene pathways for fatty acids production in E. coli	Nature Communications	2013
J12	27	Engineered reversal of the β-oxidation cycle for the synthesis of fuels and chemicals	Nature	2011
J13	28	Fatty alcohol production in engineered E. coli expressing Marinobacter fatty acyl-CoA reductases	Applied Microbiology and Biotechnology	2013
J14	29	Developmentofanorthogonalfattyacidbiosynthesissystemin E. coli for oleochemicalproduction	Metabolic Engineering	2015
J15	30	Biosynthesis of odd-chain fatty alcohols in Escherichia coli	Metabolic Engineering	2015
J16	31	Microbial production of fatty-acid-derived fuels and chemicals from plant biomass	Nature	2010
J17	32	Effect of overexpressing nhaA and nhaR on sodium tolerance and lactate production in Escherichia coli	Journal of Biological Engineering	2013
J18	33	Escherichia coli Strains Engineered for Homofermentative Production of D-Lactic Acid from Glycerol	Applied and Environmental Microbiology	2010
L17	34	Non-fermentative pathways for synthesis of branched-chain higher alcohols as biofuels	Nature	2008
Y44	35	Manipulating redox and ATP balancing for improved production of succinate in E. coli	Metabolic Engineering	2010
Y49	36	Reengineering Escherichia coli for Succinate Production in Mineral Salts Medium	Applied and environmental microbiology	2009
Y50	37	A novel strategy for succinate and polyhydroxybutyrate co-production in Escherichia coli	Bioresource Technology	2010
Y51	38	Metabolic engineering of Escherichia coli for the production of succinate from glycerol	Metabolic Engineering	2010
Y52	39	Metabolic engineering of Escherichia coli to minimize byproduct formate and improving succinate productivity through increasing NADH availability by heterologous expression of NAD+-dependent formate dehydrogenase	Metabolic Engineering	2013
Y54	40	Improvement of succinate production by overexpression of a cyanobacterial carbonic anhydrase in Escherichia coli	Metabolic Engineering	2013
Y55	41	Fermentation of xylose to succinate by enhancement of ATP supply in metabolically engineered Escherichia coli	Appl Microbiol Biotechnol	2012
Y56	42	Succinate production from different carbon sources under anaerobic conditions by metabolic engineered Escherichia coli strains	Metabolic Engineering	2011
Y57	43	Metabolic evolution of two reducing equivalent-conserving pathways for high-yield succinate production in Escherichia coli	Metabolic Engineering	2014
Y58	44	Production of succinate by a pflB ldhA double mutant of Escherichia coli overexpressing malate dehydrogenase	Bioprocess Biosyst Eng	2009
Y63	45	Production of succinic acid from sucrose and sugarcane molasses by metabolically engineered Escherichia coli	Bioresource Technology	2011
Y64	46	Increased production of succinic acid in Escherichia coli by overexpression of malate dehydrogenase	Biotechnol Lett	2011
Y3	47	Effect of a single-gene knockout on the metabolic regulation in Escherichia coli for D-lactate production under microaerobic condition	Metabolic Engineering	2005
L18	48	Increasing reducing power output (NADH) of glucose catabolism for reduction of xylose to xylitol by genetically engineered Escherichia coli AI05	world journal of microbiology and biotechnology	2013
L19	49	Engineering a synthetic anaerobic respiration for reduction of xylose to xylitol using NADH output of glucose catabolism by Escherichia coli AI21	BMC systems Biology	2016
L20	50	Metabolic engineering of aerobic succinate production systems in Escherichia coli to improve process productivity and achieve the maximum theoretical succinate yield	Metabolic Engineering	2005
T1	51	Production of Optically Pure D-Lactic Acid in Mineral Salts Medium by Metabolically Engineered Escherichia coli W3110	Applied and Environmental Microbiology	2003
T2	52	Metabolic Engineering of Escherichia coli for Enhanced Production of Succinic Acid, Based on Genome Comparison and In Silico Gene Knockout Simulation	Applied and Environmental Microbiology	2005
T3	53	L-malate production by metabolically engineered Escherichia coli	Applied and Environmental Microbiology	2011
J19	54	Fermentative production of short-chain fatty acids in Escherichia coli	Microbiology	2014
J20	55	Engineering of an Escherichia coli Strain for the Production of 3-Methyl-1-Butanol	Applied and Environmental Microbiology	2008
J21	56	Novel pathway engineering design of the anaerobic central metabolic pathway in Escherichia coli to increase succinate yield and productivity	Metabolic Engineering	2005
J22	57	Engineering Escherichia coli for efficient conversion of glucose to pyruvate	PNAS	2004
J23	58	Engineering the metabolism of Escherichia coli {W3110} for the conversion of sugar to redox-neutral and oxidized products- homoacetate production	PNAS	2003
J24	59	Enhancement of succinate production by metabolically engineered Escherichia coli with co-expression of nicotinic acid phosphoribosyltransferase and pyruvate carboxylase	Applied Microbiology and Biotechnology	2013
J25	60	Aerobic fermentation of D-glucose by an evolved cytochrome oxidase-deficient Escherichia coli strain	Applied and Environmental Microbiology	2008
T53	61	Production of l-phenlyalanine from glycerol by a recombinant escherichia coli	Journal of Industrial Microbiology & Biotechnology	2009
T54	62	Improvement of L-phenylalanine production from glycerol by recombinant Escherichia coli strains: The role of extra copies of glpK, glpX, and tktA genes	Microbial Cell Factories	2014
T55	63	Design of a recombinant Escherichia coli for producing l-phenylalanine from glycerol	World Journal of Microbiology and Biotechnology	2012
T58	64	Increase of lycopene production by supplementing auxiliary carbon sources in metabolically engineered Escherichia coli	Applied Microbiology and Biotechnology	2011
T62	65	Metabolic engineering of the nonmevalonate isopentenyl diphosphate synthesis pathway in Escherichia colienhances lycopene production	Biotechnology and bioengineering	2001
T64	66	1,3-Propanediol production by new recombinant Escherichia colicontaining genes from pathogenic bacteria	Microbiological research	2015
T65	67	Production of mesaconate in Escherichia coli by engineered glutamate mutase pathway	Metabolic Engineering	2015
T66	68	Biosynthetic pathway for acrylic acid from glycerol in recombinant Escherichia coli	Applied Microbiology and Biotechnology	2016
T68	69	Metabolic engineering of E. coli for efficient production of glycolic acid from glucose	Biochemical engineering journal	2015
T69	70	Efficient utilization of pentoses for bioproduction of the renewable two-carbon compounds ethylene glycol and glycolate	Metabolic Engineering	2016
T72	71	Microbial Conversion of Glycerol to 1,3-Propanediol by an Engineered Strain of Escherichia coli	Applied and environmental microbiology	2009
	72	Efficient synthesis of L-lactic acid from glycerol by metabolically engineered Escherichia coli
	73	Homofermentative production of D-lactic acid from sucrose by a metabolically engineered Escherichia coli
	74	Genetic reconstruction of the aerobic central metabolism in Escherichia coli for the absolute aerobic production of succinate
	75	"{ATP} limitation in a pyruvate formate lyase mutant of Escherichia coli {MG1655} increases glycolytic flux to D-lactate
	76	Efficient succinic acid production from glucose through overexpression of pyruvate carboxylase in an Escherichia coli alcohol dehydrogenase and lactate dehydrogenase mutant
	77	Production of L-alanine by metabolically engineered Escherichia coli
	78	Metabolic engineering of Escherichia coli for direct production of 1,4-butanediol
	79	Model-driven rebalancing of the intracellular redox state for optimization of a heterologous n-butanol pathway in Escherichia coli
	80	Modulation of endogenous pathways enhances bioethanol yield and productivity in Escherichia coli
	81	Functional Replacement of the Escherichia coli d-(--)-lactate dehydrogenase gene (ldhA) with the l-(+)-lactate dehydrogenase gene (ldhL) from Pediococcus acidilactici
	82	Fermentation of 10\% (w/v) sugar to D: (-)-lactate by engineered Escherichia coli
	83	Fermentation of 12\% (w/v) glucose to 1.2 {M} lactate by Escherichia coli strain {SZ194} using mineral salts medium
	84	Engineering a native homoethanol pathway in Escherichia coli for ethanol production
	85	"{Fed-Batch} Process for Pyruvate Production by Recombinant Escherichia coli {YYC202} Strain
	86	Production of polyhydroxyalkanoates by Escherichia coli mutants with defected mixed acid fermentation pathways
	87	Minimal Escherichia coli cell for the most efficient production of ethanol from hexoses and pentoses
	88	Effects of Growth Mode and Pyruvate Carboxylase on Succinic Acid Production by Metabolically Engineered Strains of Escherichia coli
	89	Refactoring redox cofactor regeneration for high-yield biocatalysis of glucose to butyric acid in Escherichia coli
	90	Synergy as design principle for metabolic engineering of 1-propanol production in Escherichia coli
	91	Recombinant Escherichia coli engineered for production of L-lactic acid from hexose and pentose sugars
	92	Engineered ketol-acid reductoisomerase and alcohol dehydrogenase enable anaerobic 2-methylpropan-1-ol production at theoretical yield in Escherichia coli
	93	Development of a plasmid addicted system that is independent of co-inducers , antibiotics and speci fi c carbon source additions for bioproduct ( 1-butanol ) synthesis in Escherichia coli
	94	Synthesis of methyl ketones by metabolically engineered Escherichia coli
	95	Metabolic engineering of Escherichia coli to enhance hydrogen production from glycerol
	96	L-lactate production from seaweed hydrolysate of Laminaria japonica using metabolically engineered Escherichia coli
	97	High-efficiency conversion of glycerol to D-lactic acid with metabolically engineered Escherichia coli
	98	Engineering Escherichia coli for the efficient conversion of glycerol to ethanol and co-products
	99	The effect of pfl gene knockout on the metabolism for optically pure d-lactate production by Escherichia coli
	100	In Silico Design and Adaptive Evolution of Escherichia coli for Production of Lactic Acid
	101	Enforced ATP futile cycling increases specific productivity and yield of anaerobic lactate production in Escherichia coli
	102	Combining metabolic engineering and metabolic evolution to develop nonrecombinant strains of Escherichia coli C that produce succinate and malate
	103	Metabolic engineering of Escherichia coli for the production of malic acid
	104	Eliminating side products and increasing succinate yields in engineered strains of Escherichia coli C
	105	Fermentation of Glycerol to Succinate by Metabolically Engineered Strains of Escherichia coli
	106	Metabolic evolution of energy-conserving pathways for succinate production in Escherichia coli
	107	Effect of Growth Phase Feeding Strategies on Succinate Production by Metabolically Engineered Escherichia coli
	108	Efficient production of succinic acid from corn stalk hydrolysates by a recombinant Escherichia coli with ptsG mutation
	109	Engineered reversal of the $\beta$-oxidation cycle for the synthesis of fuels and chemicals

## Sheet: Template
paper_number	gen_info	env_info	good	no_of_designs	cs1	cs1_mw	cs_conc1	CS_C1	CS_H1	CS_O1	cs2	cs2_mw	cs_conc2	CS_C2	CS_H2	CS_O2	cs3	cs3_mw	cs_conc3	CS_C3	CS_H3	CS_O3	reactor_type	rxt_volume	media	temp	oxygen	strain_background	strain_background_genotype	strain_background_genotype_modification	genes_modified	gene_deletion	gene_overexpression	heterologous_gene	replication_origin	codon_optimization	sensor_regulator	enzyme_redesign_evolution	protein_scaffold	dir_evo	Mod_path_opt	product_name	no_C	no_H	no_O	no_N	mw	precursor	enzyme_steps
[truncated: 10 more columns]
